# Supplementary material for: HCGAN: hierarchical contrast generative adversarial network for unpaired sketch face synthesis
Source: PeerJ Comput Sci. 2024 Jul 31;10:e2184. doi: 10.7717/peerj-cs.2184 (PMC11322990; doi:10.7717/peerj-cs.2184)
Supplement: Supplemental Information 1 — The HCGAN code and training and testing scripts, and one of three datasets. The other datasets are available at figshare: Zhen, Wang (2024). The dataset used in the paper “HCGAN: Hierarchical Contrast Generative Adversarial Network for Unpaired Sketch Face Synthesis”. figshare. Dataset. https://doi.org/10.6084/m9.figshare.26074954.v1. [file peerj-cs-10-2184-s001.zip]

Archive with 78 entries (63 files):
- code/
- code/checkpoints/
- code/data/
- code/data/base_dataset.py
- code/data/image_folder.py
- code/data/singleimage_dataset.py
- code/data/single_dataset.py
- code/data/template_dataset.py
- code/data/unaligned_dataset.py
- code/data/__init__.py
- code/data/__pycache__/
- code/data/__pycache__/base_dataset.cpython-37.pyc
- code/data/__pycache__/image_folder.cpython-37.pyc
- code/data/__pycache__/unaligned_dataset.cpython-37.pyc
- code/data/__pycache__/__init__.cpython-37.pyc
- code/datasets/
- code/docs/
- code/environment.yml
- code/experiments/
- code/experiments/grumpifycat_launcher.py
- code/experiments/placeholder_launcher.py
- code/experiments/pretrained_launcher.py
- code/experiments/singleimage_launcher.py
- code/experiments/tmux_launcher.py
- code/experiments/__init__.py
- code/experiments/__main__.py
- code/imgs/
- code/LICENSE
- code/models/
- code/models/base_model.py
- code/models/cut_model.py
- code/models/cut_model.pybeifen
- code/models/cycle_gan_model.py
- code/models/L1beifen.py
- code/models/networks.py
- code/models/patchnce.py
- code/models/sincut_model.py
- code/models/stylegan_networks.py
- code/models/template_model.py
- code/models/__init__.py
- code/models/__pycache__/
- code/models/__pycache__/base_model.cpython-37.pyc
- code/models/__pycache__/cut_model.cpython-37.pyc
- code/models/__pycache__/networks.cpython-37.pyc
- code/models/__pycache__/patchnce.cpython-37.pyc
- code/models/__pycache__/stylegan_networks.cpython-37.pyc
- code/models/__pycache__/__init__.cpython-37.pyc
- code/options/
- code/options/base_options.py
- code/options/test_options.py
- code/options/train_options.py
- code/options/__init__.py
- code/options/__pycache__/
- code/options/__pycache__/base_options.cpython-37.pyc
- code/options/__pycache__/test_options.cpython-37.pyc
- code/options/__pycache__/train_options.cpython-37.pyc
- code/options/__pycache__/__init__.cpython-37.pyc
- code/requirements.txt
- code/results/
- code/test.py
- code/test.sh
- code/tox.ini
- code/train.py
- code/train.sh
- code/util/
- code/util/getcut.py
- code/util/get_data.py
- code/util/html.py
- code/util/image_pool.py
- code/util/util.py
- code/util/visualizer.py
- code/util/__init__.py
- code/util/__pycache__/
- code/util/__pycache__/getcut.cpython-37.pyc
- code/util/__pycache__/html.cpython-37.pyc
- code/util/__pycache__/util.cpython-37.pyc
- code/util/__pycache__/visualizer.cpython-37.pyc
- code/util/__pycache__/__init__.cpython-37.pyc
