# Supplementary material for: HCGAN: hierarchical contrast generative adversarial network for unpaired sketch face synthesis
Source: PeerJ Comput Sci. 2024 Jul 31;10:e2184. doi: 10.7717/peerj-cs.2184 (PMC11322990; doi:10.7717/peerj-cs.2184)
Supplement: Supplemental Information 1 — The HCGAN code and training and testing scripts, and one of three datasets. The other datasets are available at figshare: Zhen, Wang (2024). The dataset used in the paper “HCGAN: Hierarchical Contrast Generative Adversarial Network for Unpaired Sketch Face Synthesis”. figshare. Dataset. https://doi.org/10.6084/m9.figshare.26074954.v1. [file peerj-cs-10-2184-s001.zip › code/data/single_dataset.py]

from data.base_dataset import BaseDataset, get_transform
from data.image_folder import make_dataset
from PIL import Image


class SingleDataset(BaseDataset):
    """This dataset class can load a set of images specified by the path --dataroot /path/to/data.

    It can be used for generating CycleGAN results only for one side with the model option '-model test'.
    """

    def __init__(self, opt):
        """Initialize this dataset class.

        Parameters:
            opt (Option class) -- stores all the experiment flags; needs to be a subclass of BaseOptions
        """
        BaseDataset.__init__(self, opt)
        self.A_paths = sorted(make_dataset(opt.dataroot, opt.max_dataset_size))
        input_nc = self.opt.output_nc if self.opt.direction == 'BtoA' else self.opt.input_nc
        self.transform = get_transform(opt, grayscale=(input_nc == 1))

    def __getitem__(self, index):
        """Return a data point and its metadata information.

        Parameters:
            index - - a random integer for data indexing

        Returns a dictionary that contains A and A_paths
            A(tensor) - - an image in one domain
            A_paths(str) - - the path of the image
        """
        A_path = self.A_paths[index]
        A_img = Image.open(A_path).convert('RGB')
        A = self.transform(A_img)
        return {'A': A, 'A_paths': A_path}

    def __len__(self):
        """Return the total number of images in the dataset."""
        return len(self.A_paths)
