# Supplementary material for: HCGAN: hierarchical contrast generative adversarial network for unpaired sketch face synthesis
Source: PeerJ Comput Sci. 2024 Jul 31;10:e2184. doi: 10.7717/peerj-cs.2184 (PMC11322990; doi:10.7717/peerj-cs.2184)
Supplement: Supplemental Information 1 — The HCGAN code and training and testing scripts, and one of three datasets. The other datasets are available at figshare: Zhen, Wang (2024). The dataset used in the paper “HCGAN: Hierarchical Contrast Generative Adversarial Network for Unpaired Sketch Face Synthesis”. figshare. Dataset. https://doi.org/10.6084/m9.figshare.26074954.v1. [file peerj-cs-10-2184-s001.zip › code/data/unaligned_dataset.py]

import os.path
from data.base_dataset import BaseDataset, get_transform
from data.image_folder import make_dataset
from PIL import Image
import random
import util.util as util
import pdb
import torch
import torchvision.transforms as transforms
from util.getcut import Get_Cut


class UnalignedDataset(BaseDataset):
    """
    This dataset class can load unaligned/unpaired datasets.

    It requires two directories to host training images from domain A '/path/to/data/trainA'
    and from domain B '/path/to/data/trainB' respectively.
    You can train the model with the dataset flag '--dataroot /path/to/data'.
    Similarly, you need to prepare two directories:
    '/path/to/data/testA' and '/path/to/data/testB' during test time.
    """

    def __init__(self, opt):
        """Initialize this dataset class.

        Parameters:
            opt (Option class) -- stores all the experiment flags; needs to be a subclass of BaseOptions
        """
        BaseDataset.__init__(self, opt)
        self.dir_A = os.path.join(opt.dataroot, opt.phase + 'A')  # create a path '/path/to/data/trainA'
        self.dir_B = os.path.join(opt.dataroot, opt.phase + 'B')  # create a path '/path/to/data/trainB'
        self.dir_point = os.path.join(opt.dataroot, opt.phase + '5point')
        self.opt.max_dataset_size = opt.max_dataset_size
        self.A_paths = sorted(make_dataset(self.dir_A, opt.max_dataset_size))  # load images from '/path/to/data/trainA'
        self.B_paths = sorted(make_dataset(self.dir_B, opt.max_dataset_size))  # load images from '/path/to/data/trainB'
        self.A_size = len(self.A_paths)  # get the size of dataset A
        self.B_size = len(self.B_paths)  # get the size of dataset B
        # self.point_size = len(self.point_paths)
        # self.mask_size = len(self.mask_paths)  # get the size of dataset B

    def __getitem__(self, index):
        """Return a data point and its metadata information.

        Parameters:
            index (int)      -- a random integer for data indexing

        Returns a dictionary that contains A, B, A_paths and B_paths
            A (tensor)       -- an image in the input domain
            B (tensor)       -- its corresponding image in the target domain
            A_paths (str)    -- image paths
            B_paths (str)    -- image paths
        """
        # pdb.set_trace()
        A_path = self.A_paths[index % self.A_size]  # make sure index is within then range
        Apoint_path = os.path.join(self.dir_point, A_path.split('/')[-1].replace('png', 'txt'))
        #Apoint_path = os.path.join(self.dir_point, A_path.split('/')[-1].replace('jpg', 'txt'))
        # Apoint_path = self.point_paths[index % self.A_size]
        if self.opt.serial_batches:  # make sure index is within then range
            index_B = index % self.B_size
        else:  # randomize the index for domain B to avoid fixed pairs.
            index_B = random.randint(0, self.B_size - 1)
        B_path = self.B_paths[index_B]
        Bpoint_path = os.path.join(self.dir_point, B_path.split('/')[-1].replace('png', 'txt'))
        #Bpoint_path = os.path.join(self.dir_point, B_path.split('/')[-1].replace('jpg', 'txt'))
        # Bpoint_path = self.point_paths[index_B]
        A_img = Image.open(A_path).convert('RGB')
        B_img = Image.open(B_path).convert('RGB')
        is_finetuning = self.opt.isTrain and self.current_epoch > self.opt.n_epochs
        modified_opt = util.copyconf(self.opt, load_size=self.opt.crop_size if is_finetuning else self.opt.load_size)
        transform = get_transform(modified_opt)
        A = transform(A_img)
        B = transform(B_img)

        featsA = Get_Cut.getfeats(Apoint_path)
        featsB = Get_Cut.getfeats(Bpoint_path)
        mouthA_x = int((featsA[3, 0] + featsA[4, 0]) / 2.0)
        mouthA_y = int((featsA[3, 1] + featsA[4, 1]) / 2.0)
        mouthB_x = int((featsB[3, 0] + featsB[4, 0]) / 2.0)
        mouthB_y = int((featsB[3, 1] + featsB[4, 1]) / 2.0)
        NOSE_H = 48
        centerA = torch.tensor([[featsA[0, 0], featsA[0, 1] - 4],
                                [featsA[1, 0], featsA[1, 1] - 4],
                                [featsA[2, 0], int(featsA[2, 1] - NOSE_H / 2 + 16)],
                                [mouthA_x, mouthA_y]])
        centerB = torch.tensor([[featsB[0, 0], featsB[0, 1] - 4],
                                [featsB[1, 0], featsB[1, 1] - 4],
                                [featsB[2, 0], int(featsB[2, 1] - NOSE_H / 2 + 16)],
                                [mouthB_x, mouthB_y]])
        size = self.A_size

        return {'A': A, 'B': B, 'A_paths': A_path, 'size': size,
                'B_paths': B_path, 'centerA': centerA, 'centerB': centerB}

    def __len__(self):
        """Return the total number of images in the dataset.

        As we have two datasets with potentially different number of images,
        we take a maximum of
        """
        return max(self.A_size, self.B_size)
