# Supplementary material for: HCGAN: hierarchical contrast generative adversarial network for unpaired sketch face synthesis
Source: PeerJ Comput Sci. 2024 Jul 31;10:e2184. doi: 10.7717/peerj-cs.2184 (PMC11322990; doi:10.7717/peerj-cs.2184)
Supplement: Supplemental Information 1 — The HCGAN code and training and testing scripts, and one of three datasets. The other datasets are available at figshare: Zhen, Wang (2024). The dataset used in the paper “HCGAN: Hierarchical Contrast Generative Adversarial Network for Unpaired Sketch Face Synthesis”. figshare. Dataset. https://doi.org/10.6084/m9.figshare.26074954.v1. [file peerj-cs-10-2184-s001.zip › code/environment.yml]

name: contrastive-unpaired-translation
channels:
- pytorch
- defaults
dependencies:
- python=3.6
- pytorch=1.4.0
- scipy
- pip:
  - dominate==2.4.0
  - torchvision==0.5.0
  - Pillow==6.1.0
  - numpy==1.16.4
  - visdom==0.1.8
  - packaging
  - GPUtil==1.4.0
