# Supplementary material for: HCGAN: hierarchical contrast generative adversarial network for unpaired sketch face synthesis
Source: PeerJ Comput Sci. 2024 Jul 31;10:e2184. doi: 10.7717/peerj-cs.2184 (PMC11322990; doi:10.7717/peerj-cs.2184)
Supplement: Supplemental Information 1 — The HCGAN code and training and testing scripts, and one of three datasets. The other datasets are available at figshare: Zhen, Wang (2024). The dataset used in the paper “HCGAN: Hierarchical Contrast Generative Adversarial Network for Unpaired Sketch Face Synthesis”. figshare. Dataset. https://doi.org/10.6084/m9.figshare.26074954.v1. [file peerj-cs-10-2184-s001.zip › code/experiments/grumpifycat_launcher.py]

from .tmux_launcher import Options, TmuxLauncher


class Launcher(TmuxLauncher):
    def common_options(self):
        return [
            # Command 0
            Options(
                dataroot="./datasets/grumpifycat",
                name="grumpifycat_CUT",
                CUT_mode="CUT"
            ),

            # Command 1
            Options(
                dataroot="./datasets/grumpifycat",
                name="grumpifycat_FastCUT",
                CUT_mode="FastCUT",
            )
        ]

    def commands(self):
        return ["python train.py " + str(opt) for opt in self.common_options()]

    def test_commands(self):
        # RussianBlue -> Grumpy Cats dataset does not have test split.
        # Therefore, let's set the test split to be the "train" set.
        return ["python test.py " + str(opt.set(phase='train')) for opt in self.common_options()]
