# Supplementary material for: HCGAN: hierarchical contrast generative adversarial network for unpaired sketch face synthesis
Source: PeerJ Comput Sci. 2024 Jul 31;10:e2184. doi: 10.7717/peerj-cs.2184 (PMC11322990; doi:10.7717/peerj-cs.2184)
Supplement: Supplemental Information 1 — The HCGAN code and training and testing scripts, and one of three datasets. The other datasets are available at figshare: Zhen, Wang (2024). The dataset used in the paper “HCGAN: Hierarchical Contrast Generative Adversarial Network for Unpaired Sketch Face Synthesis”. figshare. Dataset. https://doi.org/10.6084/m9.figshare.26074954.v1. [file peerj-cs-10-2184-s001.zip › code/LICENSE]

Copyright (c) 2020, Taesung Park and Jun-Yan Zhu
All rights reserved.

Redistribution and use in source and binary forms, with or without
modification, are permitted provided that the following conditions are met:

* Redistributions of source code must retain the above copyright notice, this
  list of conditions and the following disclaimer.

* Redistributions in binary form must reproduce the above copyright notice,
  this list of conditions and the following disclaimer in the documentation
  and/or other materials provided with the distribution.

THIS SOFTWARE IS PROVIDED BY THE COPYRIGHT HOLDERS AND CONTRIBUTORS "AS IS"
AND ANY EXPRESS OR IMPLIED WARRANTIES, INCLUDING, BUT NOT LIMITED TO, THE
IMPLIED WARRANTIES OF MERCHANTABILITY AND FITNESS FOR A PARTICULAR PURPOSE ARE
DISCLAIMED. IN NO EVENT SHALL THE COPYRIGHT HOLDER OR CONTRIBUTORS BE LIABLE
FOR ANY DIRECT, INDIRECT, INCIDENTAL, SPECIAL, EXEMPLARY, OR CONSEQUENTIAL
DAMAGES (INCLUDING, BUT NOT LIMITED TO, PROCUREMENT OF SUBSTITUTE GOODS OR
SERVICES; LOSS OF USE, DATA, OR PROFITS; OR BUSINESS INTERRUPTION) HOWEVER
CAUSED AND ON ANY THEORY OF LIABILITY, WHETHER IN CONTRACT, STRICT LIABILITY,
OR TORT (INCLUDING NEGLIGENCE OR OTHERWISE) ARISING IN ANY WAY OUT OF THE USE
OF THIS SOFTWARE, EVEN IF ADVISED OF THE POSSIBILITY OF SUCH DAMAGE.

--------------------------- LICENSE FOR CycleGAN -------------------------------
-------------------https://github.com/junyanz/pytorch-CycleGAN-and-pix2pix------
Copyright (c) 2017, Jun-Yan Zhu and Taesung Park
All rights reserved.

Redistribution and use in source and binary forms, with or without
modification, are permitted provided that the following conditions are met:

* Redistributions of source code must retain the above copyright notice, this
  list of conditions and the following disclaimer.

* Redistributions in binary form must reproduce the above copyright notice,
  this list of conditions and the following disclaimer in the documentation
  and/or other materials provided with the distribution.

THIS SOFTWARE IS PROVIDED BY THE COPYRIGHT HOLDERS AND CONTRIBUTORS "AS IS"
AND ANY EXPRESS OR IMPLIED WARRANTIES, INCLUDING, BUT NOT LIMITED TO, THE
IMPLIED WARRANTIES OF MERCHANTABILITY AND FITNESS FOR A PARTICULAR PURPOSE ARE
DISCLAIMED. IN NO EVENT SHALL THE COPYRIGHT HOLDER OR CONTRIBUTORS BE LIABLE
FOR ANY DIRECT, INDIRECT, INCIDENTAL, SPECIAL, EXEMPLARY, OR CONSEQUENTIAL
DAMAGES (INCLUDING, BUT NOT LIMITED TO, PROCUREMENT OF SUBSTITUTE GOODS OR
SERVICES; LOSS OF USE, DATA, OR PROFITS; OR BUSINESS INTERRUPTION) HOWEVER
CAUSED AND ON ANY THEORY OF LIABILITY, WHETHER IN CONTRACT, STRICT LIABILITY,
OR TORT (INCLUDING NEGLIGENCE OR OTHERWISE) ARISING IN ANY WAY OUT OF THE USE
OF THIS SOFTWARE, EVEN IF ADVISED OF THE POSSIBILITY OF SUCH DAMAGE.

--------------------------- LICENSE FOR stylegan2-pytorch ----------------------
----------------https://github.com/rosinality/stylegan2-pytorch/----------------
MIT License

Copyright (c) 2019 Kim Seonghyeon

Permission is hereby granted, free of charge, to any person obtaining a copy
of this software and associated documentation files (the "Software"), to deal
in the Software without restriction, including without limitation the rights
to use, copy, modify, merge, publish, distribute, sublicense, and/or sell
copies of the Software, and to permit persons to whom the Software is
furnished to do so, subject to the following conditions:

The above copyright notice and this permission notice shall be included in all
copies or substantial portions of the Software.

THE SOFTWARE IS PROVIDED "AS IS", WITHOUT WARRANTY OF ANY KIND, EXPRESS OR
IMPLIED, INCLUDING BUT NOT LIMITED TO THE WARRANTIES OF MERCHANTABILITY,
FITNESS FOR A PARTICULAR PURPOSE AND NONINFRINGEMENT. IN NO EVENT SHALL THE
AUTHORS OR COPYRIGHT HOLDERS BE LIABLE FOR ANY CLAIM, DAMAGES OR OTHER
LIABILITY, WHETHER IN AN ACTION OF CONTRACT, TORT OR OTHERWISE, ARISING FROM,
OUT OF OR IN CONNECTION WITH THE SOFTWARE OR THE USE OR OTHER DEALINGS IN THE
SOFTWARE.


--------------------------- LICENSE FOR pix2pix --------------------------------
BSD License

For pix2pix software
Copyright (c) 2016, Phillip Isola and Jun-Yan Zhu
All rights reserved.

Redistribution and use in source and binary forms, with or without
modification, are permitted provided that the following conditions are met:

* Redistributions of source code must retain the above copyright notice, this
  list of conditions and the following disclaimer.

* Redistributions in binary form must reproduce the above copyright notice,
  this list of conditions and the following disclaimer in the documentation
  and/or other materials provided with the distribution.

----------------------------- LICENSE FOR DCGAN --------------------------------
BSD License

For dcgan.torch software

Copyright (c) 2015, Facebook, Inc. All rights reserved.

Redistribution and use in source and binary forms, with or without modification, are permitted provided that the following conditions are met:

Redistributions of source code must retain the above copyright notice, this list of conditions and the following disclaimer.

Redistributions in binary form must reproduce the above copyright notice, this list of conditions and the following disclaimer in the documentation and/or other materials provided with the distribution.

Neither the name Facebook nor the names of its contributors may be used to endorse or promote products derived from this software without specific prior written permission.

THIS SOFTWARE IS PROVIDED BY THE COPYRIGHT HOLDERS AND CONTRIBUTORS "AS IS" AND ANY EXPRESS OR IMPLIED WARRANTIES, INCLUDING, BUT NOT LIMITED TO, THE IMPLIED WARRANTIES OF MERCHANTABILITY AND FITNESS FOR A PARTICULAR PURPOSE ARE DISCLAIMED. IN NO EVENT SHALL THE COPYRIGHT HOLDER OR CONTRIBUTORS BE LIABLE FOR ANY DIRECT, INDIRECT, INCIDENTAL, SPECIAL, EXEMPLARY, OR CONSEQUENTIAL DAMAGES (INCLUDING, BUT NOT LIMITED TO, PROCUREMENT OF SUBSTITUTE GOODS OR SERVICES; LOSS OF USE, DATA, OR PROFITS; OR BUSINESS INTERRUPTION) HOWEVER CAUSED AND ON ANY THEORY OF LIABILITY, WHETHER IN CONTRACT, STRICT LIABILITY, OR TORT (INCLUDING NEGLIGENCE OR OTHERWISE) ARISING IN ANY WAY OUT OF THE USE OF THIS SOFTWARE, EVEN IF ADVISED OF THE POSSIBILITY OF SUCH DAMAGE.

--------------------------- LICENSE FOR StyleGAN2 ------------------------------
--------------------------- Inherited from stylegan2-pytorch -------------------
Copyright (c) 2019, NVIDIA Corporation. All rights reserved.


Nvidia Source Code License-NC

=======================================================================

1. Definitions

"Licensor" means any person or entity that distributes its Work.

"Software" means the original work of authorship made available under
this License.

"Work" means the Software and any additions to or derivative works of
the Software that are made available under this License.

"Nvidia Processors" means any central processing unit (CPU), graphics
processing unit (GPU), field-programmable gate array (FPGA),
application-specific integrated circuit (ASIC) or any combination
thereof designed, made, sold, or provided by Nvidia or its affiliates.

The terms "reproduce," "reproduction," "derivative works," and
"distribution" have the meaning as provided under U.S. copyright law;
provided, however, that for the purposes of this License, derivative
works shall not include works that remain separable from, or merely
link (or bind by name) to the interfaces of, the Work.

Works, including the Software, are "made available" under this License
by including in or with the Work either (a) a copyright notice
referencing the applicability of this License to the Work, or (b) a
copy of this License.

2. License Grants

    2.1 Copyright Grant. Subject to the terms and conditions of this
        License, each Licensor grants to you a perpetual, worldwide,
	    non-exclusive, royalty-free, copyright license to reproduce,
	        prepare derivative works of, publicly display, publicly perform,
		    sublicense and distribute its Work and any resulting derivative
		        works in any form.

3. Limitations

    3.1 Redistribution. You may reproduce or distribute the Work only
        if (a) you do so under this License, (b) you include a complete
	    copy of this License with your distribution, and (c) you retain
	        without modification any copyright, patent, trademark, or
		    attribution notices that are present in the Work.

    3.2 Derivative Works. You may specify that additional or different
        terms apply to the use, reproduction, and distribution of your
	    derivative works of the Work ("Your Terms") only if (a) Your Terms
	        provide that the use limitation in Section 3.3 applies to your
		    derivative works, and (b) you identify the specific derivative
		        works that are subject to Your Terms. Notwithstanding Your Terms,
			    this License (including the redistribution requirements in Section
			        3.1) will continue to apply to the Work itself.

    3.3 Use Limitation. The Work and any derivative works thereof only
        may be used or intended for use non-commercially. The Work or
	    derivative works thereof may be used or intended for use by Nvidia
	        or its affiliates commercially or non-commercially. As used herein,
		    "non-commercially" means for research or evaluation purposes only.

    3.4 Patent Claims. If you bring or threaten to bring a patent claim
        against any Licensor (including any claim, cross-claim or
	    counterclaim in a lawsuit) to enforce any patents that you allege
	        are infringed by any Work, then your rights under this License from
		    such Licensor (including the grants in Sections 2.1 and 2.2) will
		        terminate immediately.

    3.5 Trademarks. This License does not grant any rights to use any
        Licensor's or its affiliates' names, logos, or trademarks, except
	    as necessary to reproduce the notices described in this License.

    3.6 Termination. If you violate any term of this License, then your
        rights under this License (including the grants in Sections 2.1 and
	    2.2) will terminate immediately.

4. Disclaimer of Warranty.

THE WORK IS PROVIDED "AS IS" WITHOUT WARRANTIES OR CONDITIONS OF ANY
KIND, EITHER EXPRESS OR IMPLIED, INCLUDING WARRANTIES OR CONDITIONS OF
MERCHANTABILITY, FITNESS FOR A PARTICULAR PURPOSE, TITLE OR
NON-INFRINGEMENT. YOU BEAR THE RISK OF UNDERTAKING ANY ACTIVITIES UNDER
THIS LICENSE.

5. Limitation of Liability.

EXCEPT AS PROHIBITED BY APPLICABLE LAW, IN NO EVENT AND UNDER NO LEGAL
THEORY, WHETHER IN TORT (INCLUDING NEGLIGENCE), CONTRACT, OR OTHERWISE
SHALL ANY LICENSOR BE LIABLE TO YOU FOR DAMAGES, INCLUDING ANY DIRECT,
INDIRECT, SPECIAL, INCIDENTAL, OR CONSEQUENTIAL DAMAGES ARISING OUT OF
OR RELATED TO THIS LICENSE, THE USE OR INABILITY TO USE THE WORK
(INCLUDING BUT NOT LIMITED TO LOSS OF GOODWILL, BUSINESS INTERRUPTION,
LOST PROFITS OR DATA, COMPUTER FAILURE OR MALFUNCTION, OR ANY OTHER
COMMERCIAL DAMAGES OR LOSSES), EVEN IF THE LICENSOR HAS BEEN ADVISED OF
THE POSSIBILITY OF SUCH DAMAGES.

=======================================================================
