# Supplementary material for: HCGAN: hierarchical contrast generative adversarial network for unpaired sketch face synthesis
Source: PeerJ Comput Sci. 2024 Jul 31;10:e2184. doi: 10.7717/peerj-cs.2184 (PMC11322990; doi:10.7717/peerj-cs.2184)
Supplement: Supplemental Information 1 — The HCGAN code and training and testing scripts, and one of three datasets. The other datasets are available at figshare: Zhen, Wang (2024). The dataset used in the paper “HCGAN: Hierarchical Contrast Generative Adversarial Network for Unpaired Sketch Face Synthesis”. figshare. Dataset. https://doi.org/10.6084/m9.figshare.26074954.v1. [file peerj-cs-10-2184-s001.zip › code/models/cut_model.py]

import numpy as np
import torch
from .base_model import BaseModel
from . import networks
from .patchnce import PatchNCELoss
import util.util as util
import pdb
from util.getcut import Get_Cut


class CUTModel(BaseModel):
    """ This class implements CUT and FastCUT model, described in the paper
    Contrastive Learning for Unpaired Image-to-Image Translation
    Taesung Park, Alexei A. Efros, Richard Zhang, Jun-Yan Zhu
    ECCV, 2020
    The code borrows heavily from the PyTorch implementation of CycleGAN
    https://github.com/junyanz/pytorch-CycleGAN-and-pix2pix
    """

    @staticmethod
    def modify_commandline_options(parser, is_train=True):
        """  Configures options specific for CUT model
        """
        parser.add_argument('--CUT_mode', type=str, default="CUT", choices='(CUT, cut, FastCUT, fastcut)')
        parser.add_argument('--lambda_GAN', type=float, default=1.0, help='weight for GAN loss:GAN(G(X))')
        parser.add_argument('--lambda_NCE', type=float, default=1.0, help='weight for NCE loss: NCE(G(X), X)')
        parser.add_argument('--nce_idt', type=util.str2bool, nargs='?', const=True, default=False,
                            help='use NCE loss for identity mapping: NCE(G(Y), Y))')
        parser.add_argument('--nce_layers', type=str, default='0,4,8,12,16', help='compute NCE loss on which layers')
        parser.add_argument('--nce_includes_all_negatives_from_minibatch',
                            type=util.str2bool, nargs='?', const=True, default=False,
                            help='(used for single image translation) If True, include the negatives from the other samples of the minibatch when computing the contrastive loss. Please see models/patchnce.py for more details.')
        parser.add_argument('--netF', type=str, default='mlp_sample', choices=['sample', 'reshape', 'mlp_sample'],
                            help='how to downsample the feature map')
        parser.add_argument('--netF_nc', type=int, default=256)
        parser.add_argument('--nce_T', type=float, default=0.07, help='temperature for NCE loss')
        parser.add_argument('--num_patches', type=int, default=256, help='number of patches per layer')
        parser.add_argument('--flip_equivariance',
                            type=util.str2bool, nargs='?', const=True, default=False,
                            help="Enforce flip-equivariance as additional regularization. It's used by FastCUT, but not CUT")

        parser.set_defaults(pool_size=0)  # no image pooling

        opt, _ = parser.parse_known_args()

        # Set default parameters for CUT and FastCUT
        if opt.CUT_mode.lower() == "cut":
            parser.set_defaults(nce_idt=True, lambda_NCE=1.0)
        elif opt.CUT_mode.lower() == "fastcut":
            parser.set_defaults(
                nce_idt=False, lambda_NCE=10.0, flip_equivariance=True,
                n_epochs=150, n_epochs_decay=50
            )
        else:
            raise ValueError(opt.CUT_mode)

        return parser

    def __init__(self, opt):
        BaseModel.__init__(self, opt)

        self.i = 0
        # specify the training losses you want to print out.
        # The training/test scripts will call <BaseModel.get_current_losses>
        self.loss_names = ['G_GAN', 'D_real', 'D_fake', 'G', 'NCE', 'G_local', 'D_local_real', 'D_local_fake',
                           'G_GAN_local', 'NCE_local', 'NCE_Y_local', 'D_local_part_fake', 'G_local_part',
                           'NCE_local_part', 'NCE_Y_local_part', 'L1']
        self.visual_names = ['real_A', 'fake_B', 'real_B']
        self.nce_layers = [int(i) for i in self.opt.nce_layers.split(',')]

        if opt.nce_idt and self.isTrain:
            self.loss_names += ['NCE_Y']
            self.visual_names += ['idt_B']

        if self.isTrain:
            self.model_names = ['G', 'G_eyel', 'G_eyer', 'G_nose', 'G_mouth', 'F', 'D', 'D_eyel', 'D_eyer', 'D_mouth',
                                'D_nose', 'F_eyel', 'F_eyer', 'F_mouth', 'F_nose']
        else:  # during test time, only load G
            self.model_names = ['G']

        # define networks (both generator and discriminator)
        self.netG = networks.define_G(opt.input_nc, opt.output_nc, opt.ngf, opt.netG, opt.normG, not opt.no_dropout,
                                      opt.init_type, opt.init_gain, opt.no_antialias, opt.no_antialias_up, self.gpu_ids,
                                      opt)
        self.netG_eyel = networks.define_G(opt.input_nc, opt.output_nc, opt.ngf, opt.netG, opt.normG,
                                           not opt.no_dropout,
                                           opt.init_type, opt.init_gain, opt.no_antialias, opt.no_antialias_up,
                                           self.gpu_ids,
                                           opt)
        self.netG_eyer = networks.define_G(opt.input_nc, opt.output_nc, opt.ngf, opt.netG, opt.normG,
                                           not opt.no_dropout,
                                           opt.init_type, opt.init_gain, opt.no_antialias, opt.no_antialias_up,
                                           self.gpu_ids,
                                           opt)
        self.netG_nose = networks.define_G(opt.input_nc, opt.output_nc, opt.ngf, opt.netG, opt.normG,
                                           not opt.no_dropout,
                                           opt.init_type, opt.init_gain, opt.no_antialias, opt.no_antialias_up,
                                           self.gpu_ids,
                                           opt)
        self.netG_mouth = networks.define_G(opt.input_nc, opt.output_nc, opt.ngf, opt.netG, opt.normG,
                                            not opt.no_dropout,
                                            opt.init_type, opt.init_gain, opt.no_antialias, opt.no_antialias_up,
                                            self.gpu_ids,
                                            opt)
        self.netF = networks.define_F(opt.input_nc, opt.netF, opt.normG, not opt.no_dropout, opt.init_type,
                                      opt.init_gain, opt.no_antialias, self.gpu_ids, opt)
        self.netF_eyel = networks.define_F(opt.input_nc, opt.netF, opt.normG, not opt.no_dropout, opt.init_type,
                                           opt.init_gain, opt.no_antialias, self.gpu_ids, opt)
        self.netF_eyer = networks.define_F(opt.input_nc, opt.netF, opt.normG, not opt.no_dropout, opt.init_type,
                                           opt.init_gain, opt.no_antialias, self.gpu_ids, opt)
        self.netF_mouth = networks.define_F(opt.input_nc, opt.netF, opt.normG, not opt.no_dropout, opt.init_type,
                                            opt.init_gain, opt.no_antialias, self.gpu_ids, opt)
        self.netF_nose = networks.define_F(opt.input_nc, opt.netF, opt.normG, not opt.no_dropout, opt.init_type,
                                           opt.init_gain, opt.no_antialias, self.gpu_ids, opt)
        if self.isTrain:
            self.netD = networks.define_D(opt.output_nc, opt.ndf, opt.netD, opt.n_layers_D, opt.normD, opt.init_type,
                                          opt.init_gain, opt.no_antialias, self.gpu_ids, opt)
            self.netD_eyel = networks.define_D(opt.output_nc, opt.ndf, opt.netD, opt.n_layers_D, opt.normD,
                                               opt.init_type,
                                               opt.init_gain, opt.no_antialias, self.gpu_ids, opt)
            self.netD_eyer = networks.define_D(opt.output_nc, opt.ndf, opt.netD, opt.n_layers_D, opt.normD,
                                               opt.init_type,
                                               opt.init_gain, opt.no_antialias, self.gpu_ids, opt)
            self.netD_nose = networks.define_D(opt.output_nc, opt.ndf, opt.netD, opt.n_layers_D, opt.normD,
                                               opt.init_type,
                                               opt.init_gain, opt.no_antialias, self.gpu_ids, opt)
            self.netD_mouth = networks.define_D(opt.output_nc, opt.ndf, opt.netD, opt.n_layers_D, opt.normD,
                                                opt.init_type,
                                                opt.init_gain, opt.no_antialias, self.gpu_ids, opt)

            # define loss functions
            self.criterionGAN = networks.GANLoss(opt.gan_mode).to(self.device)
            self.criterionL1 = torch.nn.L1Loss().to(self.device)  # L1 loss
            self.criterionNCE = []

            for nce_layer in self.nce_layers:
                self.criterionNCE.append(PatchNCELoss(opt).to(self.device))
                self.crit = PatchNCELoss(opt).to(self.device)

            self.criterionIdt = torch.nn.L1Loss().to(self.device)
            G_params = list(self.netG.parameters()) + \
                       list(self.netG_mouth.parameters()) + \
                       list(self.netG_nose.parameters()) + \
                       list(self.netG_eyel.parameters()) + \
                       list(self.netG_eyer.parameters())
            # self.optimizer_G = torch.optim.Adam(self.netG.parameters(), lr=opt.lr, betas=(opt.beta1, opt.beta2))
            self.optimizer_G = torch.optim.Adam(G_params, lr=opt.lr, betas=(opt.beta1, opt.beta2))
            D_params = list(self.netD.parameters()) + \
                       list(self.netD_mouth.parameters()) + \
                       list(self.netD_nose.parameters()) + \
                       list(self.netD_eyel.parameters()) + \
                       list(self.netD_eyer.parameters())
            self.optimizer_D = torch.optim.Adam(D_params, lr=opt.lr, betas=(opt.beta1, opt.beta2))
            self.optimizers.append(self.optimizer_G)
            self.optimizers.append(self.optimizer_D)

    def data_dependent_initialize(self, data):
        """
        The feature network netF is defined in terms of the shape of the intermediate, extracted
        features of the encoder portion of netG. Because of this, the weights of netF are
        initialized at the first feedforward pass with some input images.
        Please also see PatchSampleF.create_mlp(), which is called at the first forward() call.
        """
        bs_per_gpu = data["A"].size(0) // max(len(self.opt.gpu_ids), 1)
        self.set_input(data)
        self.real_A = self.real_A[:bs_per_gpu]
        self.real_B = self.real_B[:bs_per_gpu]
        self.forward()  # compute fake images: G(A)
        if self.opt.isTrain:
            self.compute_D_loss().backward()  # calculate gradients for D
            self.compute_G_loss().backward()  # calculate graidents for G
            if self.opt.lambda_NCE > 0.0:
                F_params = list(self.netF.parameters()) + \
                           list(self.netF_mouth.parameters()) + \
                           list(self.netF_nose.parameters()) + \
                           list(self.netF_eyel.parameters()) + \
                           list(self.netF_eyer.parameters())
                self.optimizer_F = torch.optim.Adam(F_params, lr=self.opt.lr,
                                                    betas=(self.opt.beta1, self.opt.beta2))
                self.optimizers.append(self.optimizer_F)

    def optimize_parameters(self):
        # forward
        self.forward()

        # update D
        self.set_requires_grad(self.netD, True)
        self.set_requires_grad(self.netD_mouth, True)
        self.set_requires_grad(self.netD_nose, True)
        self.set_requires_grad(self.netD_eyer, True)
        self.set_requires_grad(self.netD_eyel, True)
        self.optimizer_D.zero_grad()
        self.loss_D = self.compute_D_loss()
        self.loss_D.backward()
        self.optimizer_D.step()

        # update G
        self.set_requires_grad(self.netD, False)
        self.set_requires_grad(self.netD_mouth, False)
        self.set_requires_grad(self.netD_nose, False)
        self.set_requires_grad(self.netD_eyer, False)
        self.set_requires_grad(self.netD_eyel, False)
        self.optimizer_G.zero_grad()
        if self.opt.netF == 'mlp_sample':
            self.optimizer_F.zero_grad()
        self.loss_G = self.compute_G_loss()
        self.loss_G.backward()
        self.optimizer_G.step()
        if self.opt.netF == 'mlp_sample':
            self.optimizer_F.step()

    def set_input(self, input):
        """Unpack input data from the dataloader and perform necessary pre-processing steps.
        Parameters:
            input (dict): include the data itself and its metadata information.
        The option 'direction' can be used to swap domain A and domain B.
        """
        self.i = self.i + 1
        AtoB = self.opt.direction == 'AtoB'
        self.real_A = input['A' if AtoB else 'B'].to(self.device)
        self.real_B = input['B' if AtoB else 'A'].to(self.device)
        self.centerA = input['centerA']
        self.centerB = input['centerB']
        self.image_paths = input['A_paths' if AtoB else 'B_paths']
        self.datasize = input['size']

    def forward(self):
        """Run forward pass; called by both functions <optimize_parameters> and <test>."""
        # pdb.set_trace()
        self.real = torch.cat((self.real_A, self.real_B),
                              dim=0) if self.opt.nce_idt and self.opt.isTrain else self.real_A
        realA_part = Get_Cut.get(self, self.real_A, [], self.centerA)
        self.realA_eyel = realA_part[0].to(self.device)
        self.realA_eyer = realA_part[1].to(self.device)
        self.realA_nose = realA_part[2].to(self.device)
        self.realA_mouth = realA_part[3].to(self.device)
        real_part = Get_Cut.get(self, self.real_B, [], self.centerB)
        self.real_eyel = real_part[0].to(self.device)
        self.real_eyer = real_part[1].to(self.device)
        self.real_nose = real_part[2].to(self.device)
        self.real_mouth = real_part[3].to(self.device)
        self.eyel = torch.cat((self.realA_eyel, self.real_eyel), dim=0)
        self.eyer = torch.cat((self.realA_eyer, self.real_eyer), dim=0)
        self.mouth = torch.cat((self.realA_mouth, self.real_mouth), dim=0)
        self.nose = torch.cat((self.realA_nose, self.real_nose), dim=0)
        if self.opt.flip_equivariance:
            self.flipped_for_equivariance = self.opt.isTrain and (np.random.random() < 0.5)
            if self.flipped_for_equivariance:
                self.real = torch.flip(self.real, [3])

        self.fake = self.netG(self.real)
        self.fake_B = self.fake[:self.real_A.size(0)]
        if self.opt.nce_idt:
            self.idt_B = self.fake[self.real_A.size(0):]

        self.fake_p_eyel = self.netG_eyel(self.eyel)
        self.fake_p_eyer = self.netG_eyer(self.eyer)
        self.fake_p_nose = self.netG_nose(self.nose)
        self.fake_p_mouth = self.netG_mouth(self.mouth)

        self.fake_p_eyel1 = self.fake_p_eyel[:self.real_A.size(0)]
        self.fake_p_eyer1 = self.fake_p_eyer[:self.real_A.size(0)]
        self.fake_p_nose1 = self.fake_p_nose[:self.real_A.size(0)]
        self.fake_p_mouth1 = self.fake_p_mouth[:self.real_A.size(0)]
        if self.opt.nce_idt:
            self.fake_idt_eyel = self.fake_p_eyel[self.real_A.size(0):]
            self.fake_idt_eyer = self.fake_p_eyer[self.real_A.size(0):]
            self.fake_idt_mouth = self.fake_p_mouth[self.real_A.size(0):]
            self.fake_idt_nose = self.fake_p_nose[self.real_A.size(0):]
        # pdb.set_trace()
        fake_part = Get_Cut.get(self, self.fake_B, [], self.centerA)
        self.fake_eyel = fake_part[0].to(self.device)
        self.fake_eyer = fake_part[1].to(self.device)
        self.fake_nose = fake_part[2].to(self.device)
        self.fake_mouth = fake_part[3].to(self.device)
        idt_part = Get_Cut.get(self, self.idt_B, [], self.centerB)
        self.idt_eyel = idt_part[0].to(self.device)
        self.idt_eyer = idt_part[1].to(self.device)
        self.idt_nose = idt_part[2].to(self.device)
        self.idt_mouth = idt_part[3].to(self.device)

    def compute_D_loss(self):
        """Calculate GAN loss for the discriminator"""
        fake = self.fake_B.detach()
        fake_eyel = self.fake_eyel.detach()
        fake_eyer = self.fake_eyer.detach()
        fake_nose = self.fake_nose.detach()
        fake_mouth = self.fake_mouth.detach()

        fake_eyel1 = self.fake_p_eyel1.detach()
        fake_eyer1 = self.fake_p_eyer1.detach()
        fake_nose1 = self.fake_p_nose1.detach()
        fake_mouth1 = self.fake_p_mouth1.detach()

        real_eyel = self.real_eyel.detach()
        real_eyer = self.real_eyer.detach()
        real_nose = self.real_nose.detach()
        real_mouth = self.real_mouth.detach()

        pred_fake_eyel = self.netD_eyel(fake_eyel)
        pred_fake_eyer = self.netD_eyer(fake_eyer)
        pred_fake_mouth = self.netD_mouth(fake_mouth)
        pred_fake_nose = self.netD_nose(fake_nose)

        pred_fake_eyel1 = self.netD_eyel(fake_eyel1)
        pred_fake_eyer1 = self.netD_eyer(fake_eyer1)
        pred_fake_mouth1 = self.netD_mouth(fake_mouth1)
        pred_fake_nose1 = self.netD_nose(fake_nose1)

        # Fake; stop backprop to the generator by detaching fake_B
        pred_fake = self.netD(fake)
        if self.i >= self.datasize * (self.opt.n_epochs + self.opt.n_epochs_decay) / 2.0:
            T = 1
        else:
            T = 0
        # T = 0.001 * self.i / 88
        self.loss_D_local_fake = (self.criterionGAN(pred_fake_eyel, False).mean() + \
                                  self.criterionGAN(pred_fake_eyer, False).mean() + \
                                  self.criterionGAN(pred_fake_mouth, False).mean() + \
                                  self.criterionGAN(pred_fake_nose, False).mean()) * T
        self.loss_D_local_part_fake = self.criterionGAN(pred_fake_eyel1, False).mean() + \
                                      self.criterionGAN(pred_fake_eyer1, False).mean() + \
                                      self.criterionGAN(pred_fake_mouth1, False).mean() + \
                                      self.criterionGAN(pred_fake_nose1, False).mean()
        self.loss_D_fake = self.criterionGAN(pred_fake,
                                             False).mean() + self.loss_D_local_fake * 0.25 + self.loss_D_local_part_fake * 0.25

        # Real
        self.pred_real = self.netD(self.real_B)
        self.pred_real_eyel = self.netD_eyel(real_eyel)
        self.pred_real_eyer = self.netD_eyer(real_eyer)
        self.pred_real_nose = self.netD_nose(real_nose)
        self.pred_real_mouth = self.netD_mouth(real_mouth)

        self.loss_D_local_real = (self.criterionGAN(self.pred_real_eyel, True).mean() + \
                                  self.criterionGAN(self.pred_real_eyer, True).mean() + \
                                  self.criterionGAN(self.pred_real_nose, True).mean() + \
                                  self.criterionGAN(self.pred_real_mouth, True).mean()) * (T + 1) * 0.25

        loss_D_real = self.criterionGAN(self.pred_real, True) + self.loss_D_local_real

        self.loss_D_real = loss_D_real.mean()

        # combine loss and calculate gradients
        self.loss_D = (self.loss_D_fake + self.loss_D_real) * 0.5
        return self.loss_D

    def compute_G_loss(self):
        """Calculate GAN and NCE loss for the generator"""
        fake = self.fake_B
        fake_eyel = self.fake_eyel
        fake_eyer = self.fake_eyer
        fake_nose = self.fake_nose
        fake_mouth = self.fake_mouth
        fake_eyel1 = self.fake_p_eyel1
        fake_eyer1 = self.fake_p_eyer1
        fake_nose1 = self.fake_p_nose1
        fake_mouth1 = self.fake_p_mouth1
        if self.i >= self.datasize * (self.opt.n_epochs + self.opt.n_epochs_decay) / 2.0:
            T = 1
        else:
            T = 0
            # T = 0.001 * self.i / 88
        # First, G(A) should fake the discriminator
        if self.opt.lambda_GAN > 0.0:
            pred_fake = self.netD(fake)
            pred_fake_eyel = self.netD_eyel(fake_eyel)
            pred_fake_eyer = self.netD_eyer(fake_eyer)
            pred_fake_mouth = self.netD_mouth(fake_mouth)
            pred_fake_nose = self.netD_nose(fake_nose)
            pred_fake_eyel1 = self.netD_eyel(fake_eyel1)
            pred_fake_eyer1 = self.netD_eyer(fake_eyer1)
            pred_fake_mouth1 = self.netD_mouth(fake_mouth1)
            pred_fake_nose1 = self.netD_nose(fake_nose1)
            self.loss_G_GAN_local = (self.criterionGAN(pred_fake_eyel, True).mean() + \
                                     self.criterionGAN(pred_fake_eyer, True).mean() + \
                                     self.criterionGAN(pred_fake_mouth, True).mean() + \
                                     self.criterionGAN(pred_fake_nose, True).mean()) * T
            self.loss_G_local_part = self.criterionGAN(pred_fake_eyel1, True).mean() + \
                                     self.criterionGAN(pred_fake_eyer1, True).mean() + \
                                     self.criterionGAN(pred_fake_mouth1, True).mean() + \
                                     self.criterionGAN(pred_fake_nose1, True).mean()
            self.loss_G_GAN = self.criterionGAN(pred_fake, True).mean() * self.opt.lambda_GAN + \
                              self.loss_G_GAN_local * self.opt.lambda_GAN * 0.25 + self.loss_G_local_part * self.opt.lambda_GAN * 0.25
        else:
            self.loss_G_GAN = 0.0

        if self.opt.lambda_NCE > 0.0:
            self.loss_NCE = self.calculate_NCE_loss(self.real_A, self.fake_B)
            self.loss_NCE_local = (self.calculate_NCE_eyel_loss(self.real_eyel, self.fake_eyel) + \
                                   self.calculate_NCE_eyer_loss(self.real_eyer, self.fake_eyer) + \
                                   self.calculate_NCE_mouth_loss(self.real_mouth, self.fake_mouth) + \
                                   self.calculate_NCE_nose_loss(self.real_nose, self.fake_nose)) * T
            self.loss_NCE_local_part = self.calculate_NCE_eyel_loss(self.real_eyel, self.fake_p_eyel1) + \
                                       self.calculate_NCE_eyer_loss(self.real_eyer, self.fake_p_eyer1) + \
                                       self.calculate_NCE_mouth_loss(self.real_mouth, self.fake_p_mouth1) + \
                                       self.calculate_NCE_nose_loss(self.real_nose, self.fake_p_nose1)
        else:
            self.loss_NCE, self.loss_NCE_bd = 0.0, 0.0

        if self.opt.nce_idt and self.opt.lambda_NCE > 0.0:
            self.loss_NCE_Y = self.calculate_NCE_loss(self.real_B, self.idt_B)
            self.loss_NCE_Y_local = (self.calculate_NCE_eyel_loss(self.real_eyel, self.idt_eyel) + \
                                     self.calculate_NCE_eyer_loss(self.real_eyer, self.idt_eyer) + \
                                     self.calculate_NCE_mouth_loss(self.real_mouth, self.idt_mouth) + \
                                     self.calculate_NCE_nose_loss(self.real_nose, self.idt_nose)) * T
            self.loss_NCE_Y_local_part = self.calculate_NCE_eyel_loss(self.real_eyel, self.fake_idt_eyel) + \
                                         self.calculate_NCE_eyer_loss(self.real_eyer, self.fake_idt_eyer) + \
                                         self.calculate_NCE_mouth_loss(self.real_mouth, self.fake_idt_mouth) + \
                                         self.calculate_NCE_nose_loss(self.real_nose, self.fake_idt_nose)
            loss_NCE_both = (self.loss_NCE + self.loss_NCE_Y + \
                             self.loss_NCE_local * 0.25 + self.loss_NCE_Y_local * 0.25) + \
                            (self.loss_NCE_local_part * 0.25 + self.loss_NCE_Y_local_part * 0.25)
        else:
            loss_NCE_both = self.loss_NCE
        self.loss_L1 = self.criterionL1(fake_eyel, fake_eyel1) + \
                       self.criterionL1(fake_eyer, fake_eyer1) + \
                       self.criterionL1(fake_mouth, fake_mouth1) + \
                       self.criterionL1(fake_nose, fake_nose1)
        self.loss_G_local = self.loss_G_GAN_local
        self.loss_G = self.loss_G_GAN + loss_NCE_both + self.loss_L1 * 0.25
        return self.loss_G

    def calculate_NCE_loss(self, src, tgt):
        n_layers = len(self.nce_layers)
        feat_q = self.netG(tgt, self.nce_layers, encode_only=True)

        if self.opt.flip_equivariance and self.flipped_for_equivariance:
            feat_q = [torch.flip(fq, [3]) for fq in feat_q]

        feat_k = self.netG(src, self.nce_layers, encode_only=True)
        feat_k_pool, sample_ids = self.netF(feat_k, self.opt.num_patches, None)
        feat_q_pool, _ = self.netF(feat_q, self.opt.num_patches, sample_ids)

        total_nce_loss = 0.0
        for f_q, f_k, crit, nce_layer in zip(feat_q_pool, feat_k_pool, self.criterionNCE, self.nce_layers):
            loss = crit(f_q, f_k) * self.opt.lambda_NCE
            total_nce_loss += loss.mean()

        return total_nce_loss / n_layers

    # ÕâÀï½«fakeb=src²¿·ÖÓërealb=tgtÀ´¼ÆËãËðÊ§,ÒòÎªÃ»ÓÐGËùÒÔÖ»ÄÜÓÃ×îºóÒ»²ã
    def calculate_NCE_eyel_loss(self, src, tgt):
        n_layers = len(self.nce_layers)
        feat_q = self.netG_eyel(tgt, self.nce_layers, encode_only=True)

        if self.opt.flip_equivariance and self.flipped_for_equivariance:
            feat_q = [torch.flip(fq, [3]) for fq in feat_q]

        feat_k = self.netG_eyel(src, self.nce_layers, encode_only=True)
        feat_k_pool, sample_ids = self.netF_eyel(feat_k, self.opt.num_patches, None)
        feat_q_pool, _ = self.netF_eyel(feat_q, self.opt.num_patches, sample_ids)

        total_nce_loss = 0.0
        for f_q, f_k in zip(feat_q_pool, feat_k_pool):
            loss = self.crit(f_q, f_k) * self.opt.lambda_NCE
            total_nce_loss += loss.mean()

        return total_nce_loss / n_layers

    def calculate_NCE_eyer_loss(self, src, tgt):
        n_layers = len(self.nce_layers)
        feat_q = self.netG_eyer(tgt, self.nce_layers, encode_only=True)

        if self.opt.flip_equivariance and self.flipped_for_equivariance:
            feat_q = [torch.flip(fq, [3]) for fq in feat_q]

        feat_k = self.netG_eyer(src, self.nce_layers, encode_only=True)
        feat_k_pool, sample_ids = self.netF_eyer(feat_k, self.opt.num_patches, None)
        feat_q_pool, _ = self.netF_eyer(feat_q, self.opt.num_patches, sample_ids)

        total_nce_loss = 0.0
        for f_q, f_k in zip(feat_q_pool, feat_k_pool):
            loss = self.crit(f_q, f_k) * self.opt.lambda_NCE
            total_nce_loss += loss.mean()

        return total_nce_loss / n_layers

    def calculate_NCE_mouth_loss(self, src, tgt):
        n_layers = len(self.nce_layers)
        feat_q = self.netG_mouth(tgt, self.nce_layers, encode_only=True)

        if self.opt.flip_equivariance and self.flipped_for_equivariance:
            feat_q = [torch.flip(fq, [3]) for fq in feat_q]

        feat_k = self.netG_mouth(src, self.nce_layers, encode_only=True)
        feat_k_pool, sample_ids = self.netF_mouth(feat_k, self.opt.num_patches, None)
        feat_q_pool, _ = self.netF_mouth(feat_q, self.opt.num_patches, sample_ids)

        total_nce_loss = 0.0
        for f_q, f_k in zip(feat_q_pool, feat_k_pool):
            loss = self.crit(f_q, f_k) * self.opt.lambda_NCE
            total_nce_loss += loss.mean()

        return total_nce_loss / n_layers

    def calculate_NCE_nose_loss(self, src, tgt):
        n_layers = len(self.nce_layers)
        feat_q = self.netG_nose(tgt, self.nce_layers, encode_only=True)

        if self.opt.flip_equivariance and self.flipped_for_equivariance:
            feat_q = [torch.flip(fq, [3]) for fq in feat_q]

        feat_k = self.netG_nose(src, self.nce_layers, encode_only=True)
        feat_k_pool, sample_ids = self.netF_nose(feat_k, self.opt.num_patches, None)
        feat_q_pool, _ = self.netF_nose(feat_q, self.opt.num_patches, sample_ids)

        total_nce_loss = 0.0
        for f_q, f_k in zip(feat_q_pool, feat_k_pool):
            loss = self.crit(f_q, f_k) * self.opt.lambda_NCE
            total_nce_loss += loss.mean()

        return total_nce_loss / n_layers
