# Supplementary material for: HCGAN: hierarchical contrast generative adversarial network for unpaired sketch face synthesis
Source: PeerJ Comput Sci. 2024 Jul 31;10:e2184. doi: 10.7717/peerj-cs.2184 (PMC11322990; doi:10.7717/peerj-cs.2184)
Supplement: Supplemental Information 1 — The HCGAN code and training and testing scripts, and one of three datasets. The other datasets are available at figshare: Zhen, Wang (2024). The dataset used in the paper “HCGAN: Hierarchical Contrast Generative Adversarial Network for Unpaired Sketch Face Synthesis”. figshare. Dataset. https://doi.org/10.6084/m9.figshare.26074954.v1. [file peerj-cs-10-2184-s001.zip › code/options/test_options.py]

from .base_options import BaseOptions


class TestOptions(BaseOptions):
    """This class includes test options.

    It also includes shared options defined in BaseOptions.
    """

    def initialize(self, parser):
        parser = BaseOptions.initialize(self, parser)  # define shared options
        parser.add_argument('--results_dir', type=str, default='./results/', help='saves results here.')
        parser.add_argument('--phase', type=str, default='test', help='train, val, test, etc')
        # Dropout and Batchnorm has different behavioir during training and test.
        parser.add_argument('--eval', action='store_true', help='use eval mode during test time.')
        parser.add_argument('--num_test', type=int, default=500, help='how many test images to run')

        # To avoid cropping, the load_size should be the same as crop_size
        parser.set_defaults(load_size=parser.get_default('crop_size'))
        self.isTrain = False
        return parser
