# Supplementary material for: HCGAN: hierarchical contrast generative adversarial network for unpaired sketch face synthesis
Source: PeerJ Comput Sci. 2024 Jul 31;10:e2184. doi: 10.7717/peerj-cs.2184 (PMC11322990; doi:10.7717/peerj-cs.2184)
Supplement: Supplemental Information 1 — The HCGAN code and training and testing scripts, and one of three datasets. The other datasets are available at figshare: Zhen, Wang (2024). The dataset used in the paper “HCGAN: Hierarchical Contrast Generative Adversarial Network for Unpaired Sketch Face Synthesis”. figshare. Dataset. https://doi.org/10.6084/m9.figshare.26074954.v1. [file peerj-cs-10-2184-s001.zip › code/util/getcut.py]

import numpy as np
import torch
import csv
import pdb


class Get_Cut():
    def __init__(self):
        pass

    def get(self, img, mask, center):
        EYE_H = 40
        EYE_W = 56
        NOSE_H = 48
        NOSE_W = 48
        MOUTH_H = 40
        MOUTH_W = 64
        rhs = [EYE_H, EYE_H, NOSE_H, MOUTH_H]
        rws = [EYE_W, EYE_W, NOSE_W, MOUTH_W]
        # regions = ['eyel', 'eyer', 'nose', 'mouth']
        returnn = []
        center = center.squeeze(0)
        #pdb.set_trace()
        for i in range(4):
            #part = (mask[i] == 1).type(torch.FloatTensor) * img.cpu()
            part = img.cpu()
            part = part.squeeze(0)
            cut = part[:, (center[i, 1] - rhs[i] / 2).int():(center[i, 1] + rhs[i] / 2).int(),
                  (center[i, 0] - rws[i] / 2).int():(center[i, 0] + rws[i] / 2).int()]
            cut=cut.unsqueeze(0)
            returnn.append(cut)
        return returnn

    def getfeats(featpath):
        trans_points = np.empty([5, 2], dtype=np.int64)
        with open(featpath, 'r') as csvfile:
            reader = csv.reader(csvfile, delimiter=' ')
            for ind, row in enumerate(reader):
                trans_points[ind, :] = row
        return trans_points
