# Supplementary material for: HCGAN: hierarchical contrast generative adversarial network for unpaired sketch face synthesis
Source: PeerJ Comput Sci. 2024 Jul 31;10:e2184. doi: 10.7717/peerj-cs.2184 (PMC11322990; doi:10.7717/peerj-cs.2184)
Supplement: Supplemental Information 2 — One of the dataset compression packages. [file peerj-cs-10-2184-s002.zip]

Archive with 376 entries (369 files):
- AR/
- AR/test5point/
- AR/test5point/img_080_aligned.txt
- AR/test5point/img_081_aligned.txt
- AR/test5point/img_082_aligned.txt
- AR/test5point/img_083_aligned.txt
- AR/test5point/img_084_aligned.txt
- AR/test5point/img_085_aligned.txt
- AR/test5point/img_086_aligned.txt
- AR/test5point/img_087_aligned.txt
- AR/test5point/img_088_aligned.txt
- AR/test5point/img_089_aligned.txt
- AR/test5point/img_090_aligned.txt
- AR/test5point/img_091_aligned.txt
- AR/test5point/img_092_aligned.txt
- AR/test5point/img_093_aligned.txt
- AR/test5point/img_094_aligned.txt
- AR/test5point/img_095_aligned.txt
- AR/test5point/img_096_aligned.txt
- AR/test5point/img_097_aligned.txt
- AR/test5point/img_098_aligned.txt
- AR/test5point/img_099_aligned.txt
- AR/test5point/img_100_aligned.txt
- AR/test5point/img_101_aligned.txt
- AR/test5point/img_102_aligned.txt
- AR/test5point/img_103_aligned.txt
- AR/test5point/img_104_aligned.txt
- AR/test5point/img_105_aligned.txt
- AR/test5point/img_106_aligned.txt
- AR/test5point/img_107_aligned.txt
- AR/test5point/img_108_aligned.txt
- AR/test5point/img_109_aligned.txt
- AR/test5point/img_110_aligned.txt
- AR/test5point/img_111_aligned.txt
- AR/test5point/img_112_aligned.txt
- AR/test5point/img_113_aligned.txt
- AR/test5point/img_114_aligned.txt
- AR/test5point/img_115_aligned.txt
- AR/test5point/img_116_aligned.txt
- AR/test5point/img_117_aligned.txt
- AR/test5point/img_118_aligned.txt
- AR/test5point/img_119_aligned.txt
- AR/test5point/img_120_aligned.txt
- AR/test5point/img_121_aligned.txt
- AR/test5point/img_122_aligned.txt
- AR/testA/
- AR/testA/img_080_aligned.png
- AR/testA/img_081_aligned.png
- AR/testA/img_082_aligned.png
- AR/testA/img_083_aligned.png
- AR/testA/img_084_aligned.png
- AR/testA/img_085_aligned.png
- AR/testA/img_086_aligned.png
- AR/testA/img_087_aligned.png
- AR/testA/img_088_aligned.png
- AR/testA/img_089_aligned.png
- AR/testA/img_090_aligned.png
- AR/testA/img_091_aligned.png
- AR/testA/img_092_aligned.png
- AR/testA/img_093_aligned.png
- AR/testA/img_094_aligned.png
- AR/testA/img_095_aligned.png
- AR/testA/img_096_aligned.png
- AR/testA/img_097_aligned.png
- AR/testA/img_098_aligned.png
- AR/testA/img_099_aligned.png
- AR/testA/img_100_aligned.png
- AR/testA/img_101_aligned.png
- AR/testA/img_102_aligned.png
- AR/testA/img_103_aligned.png
- AR/testA/img_104_aligned.png
- AR/testA/img_105_aligned.png
- AR/testA/img_106_aligned.png
- AR/testA/img_107_aligned.png
- AR/testA/img_108_aligned.png
- AR/testA/img_109_aligned.png
- AR/testA/img_110_aligned.png
- AR/testA/img_111_aligned.png
- AR/testA/img_112_aligned.png
- AR/testA/img_113_aligned.png
- AR/testA/img_114_aligned.png
- AR/testA/img_115_aligned.png
- AR/testA/img_116_aligned.png
- AR/testA/img_117_aligned.png
- AR/testA/img_118_aligned.png
- AR/testA/img_119_aligned.png
- AR/testA/img_120_aligned.png
- AR/testA/img_121_aligned.png
- AR/testA/img_122_aligned.png
- AR/testB/
- AR/testB/img_080_aligned.png
- AR/testB/img_081_aligned.png
- AR/testB/img_082_aligned.png
- AR/testB/img_083_aligned.png
- AR/testB/img_084_aligned.png
- AR/testB/img_085_aligned.png
- AR/testB/img_086_aligned.png
- AR/testB/img_087_aligned.png
- AR/testB/img_088_aligned.png
- AR/testB/img_089_aligned.png
- AR/testB/img_090_aligned.png
- AR/testB/img_091_aligned.png
- AR/testB/img_092_aligned.png
- AR/testB/img_093_aligned.png
- AR/testB/img_094_aligned.png
- AR/testB/img_095_aligned.png
- AR/testB/img_096_aligned.png
- AR/testB/img_097_aligned.png
- AR/testB/img_098_aligned.png
- AR/testB/img_099_aligned.png
- AR/testB/img_100_aligned.png
- AR/testB/img_101_aligned.png
- AR/testB/img_102_aligned.png
- AR/testB/img_103_aligned.png
- AR/testB/img_104_aligned.png
- AR/testB/img_105_aligned.png
- AR/testB/img_106_aligned.png
- AR/testB/img_107_aligned.png
- AR/testB/img_108_aligned.png
- AR/testB/img_109_aligned.png
- AR/testB/img_110_aligned.png
- AR/testB/img_111_aligned.png
- AR/testB/img_112_aligned.png
- AR/testB/img_113_aligned.png
- AR/testB/img_114_aligned.png
- AR/testB/img_115_aligned.png
- AR/testB/img_116_aligned.png
- AR/testB/img_117_aligned.png
- AR/testB/img_118_aligned.png
- AR/testB/img_119_aligned.png
- AR/testB/img_120_aligned.png
- AR/testB/img_121_aligned.png
- AR/testB/img_122_aligned.png
- AR/train5point/
- AR/train5point/img_000_aligned.txt
- AR/train5point/img_001_aligned.txt
- AR/train5point/img_002_aligned.txt
- AR/train5point/img_003_aligned.txt
- AR/train5point/img_004_aligned.txt
- AR/train5point/img_005_aligned.txt
- AR/train5point/img_006_aligned.txt
- AR/train5point/img_007_aligned.txt
- AR/train5point/img_008_aligned.txt
- AR/train5point/img_009_aligned.txt
- AR/train5point/img_010_aligned.txt
- AR/train5point/img_011_aligned.txt
- AR/train5point/img_012_aligned.txt
- AR/train5point/img_013_aligned.txt
- AR/train5point/img_014_aligned.txt
- AR/train5point/img_015_aligned.txt
- AR/train5point/img_016_aligned.txt
- AR/train5point/img_017_aligned.txt
- AR/train5point/img_018_aligned.txt
- AR/train5point/img_019_aligned.txt
- AR/train5point/img_020_aligned.txt
- AR/train5point/img_021_aligned.txt
- AR/train5point/img_022_aligned.txt
- AR/train5point/img_023_aligned.txt
- AR/train5point/img_024_aligned.txt
- AR/train5point/img_025_aligned.txt
- AR/train5point/img_026_aligned.txt
- AR/train5point/img_027_aligned.txt
- AR/train5point/img_028_aligned.txt
- AR/train5point/img_029_aligned.txt
- AR/train5point/img_030_aligned.txt
- AR/train5point/img_031_aligned.txt
- AR/train5point/img_032_aligned.txt
- AR/train5point/img_033_aligned.txt
- AR/train5point/img_034_aligned.txt
- AR/train5point/img_035_aligned.txt
- AR/train5point/img_036_aligned.txt
- AR/train5point/img_037_aligned.txt
- AR/train5point/img_038_aligned.txt
- AR/train5point/img_039_aligned.txt
- AR/train5point/img_040_aligned.txt
- AR/train5point/img_041_aligned.txt
- AR/train5point/img_042_aligned.txt
- AR/train5point/img_043_aligned.txt
- AR/train5point/img_044_aligned.txt
- AR/train5point/img_045_aligned.txt
- AR/train5point/img_046_aligned.txt
- AR/train5point/img_047_aligned.txt
- AR/train5point/img_048_aligned.txt
- AR/train5point/img_049_aligned.txt
- AR/train5point/img_050_aligned.txt
- AR/train5point/img_051_aligned.txt
- AR/train5point/img_052_aligned.txt
- AR/train5point/img_053_aligned.txt
- AR/train5point/img_054_aligned.txt
- AR/train5point/img_055_aligned.txt
- AR/train5point/img_056_aligned.txt
- AR/train5point/img_057_aligned.txt
- AR/train5point/img_058_aligned.txt
- AR/train5point/img_059_aligned.txt
- AR/train5point/img_060_aligned.txt
- AR/train5point/img_061_aligned.txt
- AR/train5point/img_062_aligned.txt
- AR/train5point/img_063_aligned.txt
- AR/train5point/img_064_aligned.txt
- AR/train5point/img_065_aligned.txt
- AR/train5point/img_066_aligned.txt
- AR/train5point/img_067_aligned.txt
- AR/train5point/img_068_aligned.txt
- AR/train5point/img_069_aligned.txt
- AR/train5point/img_070_aligned.txt
- AR/train5point/img_071_aligned.txt
- AR/train5point/img_072_aligned.txt
- AR/train5point/img_073_aligned.txt
- AR/train5point/img_074_aligned.txt
- AR/train5point/img_075_aligned.txt
- AR/train5point/img_076_aligned.txt
- AR/train5point/img_077_aligned.txt
- AR/train5point/img_078_aligned.txt
- AR/train5point/img_079_aligned.txt
- AR/trainA/
- AR/trainA/img_000_aligned.png
- AR/trainA/img_001_aligned.png
- AR/trainA/img_002_aligned.png
- AR/trainA/img_003_aligned.png
- AR/trainA/img_004_aligned.png
- AR/trainA/img_005_aligned.png
- AR/trainA/img_006_aligned.png
- AR/trainA/img_007_aligned.png
- AR/trainA/img_008_aligned.png
- AR/trainA/img_009_aligned.png
- AR/trainA/img_010_aligned.png
- AR/trainA/img_011_aligned.png
- AR/trainA/img_012_aligned.png
- AR/trainA/img_013_aligned.png
- AR/trainA/img_014_aligned.png
- AR/trainA/img_015_aligned.png
- AR/trainA/img_016_aligned.png
- AR/trainA/img_017_aligned.png
- AR/trainA/img_018_aligned.png
- AR/trainA/img_019_aligned.png
- AR/trainA/img_020_aligned.png
- AR/trainA/img_021_aligned.png
- AR/trainA/img_022_aligned.png
- AR/trainA/img_023_aligned.png
- AR/trainA/img_024_aligned.png
- AR/trainA/img_025_aligned.png
- AR/trainA/img_026_aligned.png
- AR/trainA/img_027_aligned.png
- AR/trainA/img_028_aligned.png
- AR/trainA/img_029_aligned.png
- AR/trainA/img_030_aligned.png
- AR/trainA/img_031_aligned.png
- AR/trainA/img_032_aligned.png
- AR/trainA/img_033_aligned.png
- AR/trainA/img_034_aligned.png
- AR/trainA/img_035_aligned.png
- AR/trainA/img_036_aligned.png
- AR/trainA/img_037_aligned.png
- AR/trainA/img_038_aligned.png
- AR/trainA/img_039_aligned.png
- AR/trainA/img_040_aligned.png
- AR/trainA/img_041_aligned.png
- AR/trainA/img_042_aligned.png
- AR/trainA/img_043_aligned.png
- AR/trainA/img_044_aligned.png
- AR/trainA/img_045_aligned.png
- AR/trainA/img_046_aligned.png
- AR/trainA/img_047_aligned.png
- AR/trainA/img_048_aligned.png
- AR/trainA/img_049_aligned.png
- AR/trainA/img_050_aligned.png
- AR/trainA/img_051_aligned.png
- AR/trainA/img_052_aligned.png
- AR/trainA/img_053_aligned.png
- AR/trainA/img_054_aligned.png
- AR/trainA/img_055_aligned.png
- AR/trainA/img_056_aligned.png
- AR/trainA/img_057_aligned.png
- AR/trainA/img_058_aligned.png
- AR/trainA/img_059_aligned.png
- AR/trainA/img_060_aligned.png
- AR/trainA/img_061_aligned.png
- AR/trainA/img_062_aligned.png
- AR/trainA/img_063_aligned.png
- AR/trainA/img_064_aligned.png
- AR/trainA/img_065_aligned.png
- AR/trainA/img_066_aligned.png
- AR/trainA/img_067_aligned.png
- AR/trainA/img_068_aligned.png
- AR/trainA/img_069_aligned.png
- AR/trainA/img_070_aligned.png
- AR/trainA/img_071_aligned.png
- AR/trainA/img_072_aligned.png
- AR/trainA/img_073_aligned.png
- AR/trainA/img_074_aligned.png
- AR/trainA/img_075_aligned.png
- AR/trainA/img_076_aligned.png
- AR/trainA/img_077_aligned.png
- AR/trainA/img_078_aligned.png
- AR/trainA/img_079_aligned.png
- AR/trainB/
- AR/trainB/img_000_aligned.png
- AR/trainB/img_001_aligned.png
- AR/trainB/img_002_aligned.png
- AR/trainB/img_003_aligned.png
[truncated: 76 more entries]
