# Supplementary material for: HCGAN: hierarchical contrast generative adversarial network for unpaired sketch face synthesis
Source: PeerJ Comput Sci. 2024 Jul 31;10:e2184. doi: 10.7717/peerj-cs.2184 (PMC11322990; doi:10.7717/peerj-cs.2184)
Supplement: Supplemental Information 2 — One of the dataset compression packages. [file peerj-cs-10-2184-s002.zip › AR/train5point/img_070_aligned.txt]

100 124
156 124
130 154
103 186
151 186
